# Supplementary material for: Function-specific repetitive transcranial magnetic stimulation for fine motor rehabilitation in chronic stroke: a case report
Source: Psychoradiology. 2025 Nov 18;6:kkaf033. doi: 10.1093/psyrad/kkaf033 (PMC12902691; doi:10.1093/psyrad/kkaf033)
Supplement: kkaf033_Supplemental_Files [file kkaf033_supplemental_files.zip]

Archive with 3 entries (3 files):
- Supplementary File.docx
- Supplementary video thumbnail image.jpg
- Supplementary video.mp4
